# Supplementary material for: The Roles of Different Fractions in Freshwater Biofilms in the Photodegradation of Methyl Orange and Bisphenol A in Aqueous Solutions
Source: Int J Environ Res Public Health. 2022 Oct 11;19(20):12995. doi: 10.3390/ijerph192012995 (PMC9601981; doi:10.3390/ijerph192012995)
Supplement: Supplementary file 1 [file ijerph-19-12995-s001.zip]

Archive with 1 entries (1 files):
- ijerph-1936381-supplementary.pdf
